# Supplementary material for: Overexpression of MdCPK1a gene, a calcium dependent protein kinase in apple, increase tobacco cold tolerance via scavenging ROS accumulation
Source: PLoS One. 2020 Nov 19;15(11):e0242139. doi: 10.1371/journal.pone.0242139 (PMC7676694; doi:10.1371/journal.pone.0242139)
Supplement: S1 Raw images — (ZIP) [file pone.0242139.s004.zip]

Archive with 5 entries (4 files):
- original underlying images of gel/WB raw gel.docx
- original underlying images of gel/supplementary figure2b(raw gel)-.jpg
- original underlying images of gel/supplementary figure2c-(raw gel).jpg
- original underlying images of gel/supplementary figure2d-(raw gel).jpg
- original underlying images of gel/
